# Supplementary material for: Level of Knowledge Regarding Mpox among Peruvian Physicians during the 2022 Outbreak: A Cross-Sectional Study
Source: Vaccines (Basel). 2023 Jan 12;11(1):167. doi: 10.3390/vaccines11010167 (PMC9860588; doi:10.3390/vaccines11010167)
Supplement: Supplementary file 1 [file vaccines-11-00167-s001.zip]

Archive with 1 entries (1 files):
- vaccines-2114689-supplementary.pdf
